# Supplementary material for: Development of Two-Dimensional Classroom Discourse Analysis Tool (CDAT): scientific reasoning and dialog patterns in the secondary science classes
Source: Int J STEM Educ. 2018 Feb 19;5(1):5. doi: 10.1186/s40594-018-0100-0 (PMC6310396; doi:10.1186/s40594-018-0100-0)
Supplement: Supplementary file 1 — Quantitative data of the classroom dialogues analyzed in the study. (XLSX 279 kb) [file 40594_2018_100_MOESM1_ESM.xlsx]

## Sheet: DisTime
Classroom Discourse Time
classes Teacher	1th	Classroom Talk		Discourse time		2nd	Classroom Talk		Discourse time		3rd	Classroom Talk		Discourse time		4th	Classroom Talk		Discourse time		5th	Classroom Talk		Discourse time		Total
3026	0:59:06	0:04:57	0:08:45	0:00:00	0:00:00	0:56:25	0:02:55	0:04:11	0:00:00	0:00:00	0:46:17	0:07:04	0:08:05	0:00:00	0:00:00	0:54:38	0:02:25	0:05:13	0:00:00	0:00:00						3:36:26	Total Class Time
		0:17:45	0:23:52	0:18:20	0:22:59		0:10:42	0:20:40	0:13:20	0:19:25		0:12:16	0:17:30	0:12:16	0:15:18		0:12:25	0:16:20	0:12:35	0:15:55						18.2835	Dicourse/classTime
		0:52:04	0:56:02	0:52:35	0:56:02		0:45:37	0:53:12	0:45:37	0:51:52		0:19:18	0:33:34	0:23:28	0:24:45		0:18:40	0:30:51	0:25:54	0:30:05						0:39:54	DicourseTime
							0:55:12	0:56:02	0:00:00	0:00:00		0:37:23	0:45:30	0:37:23	0:41:21		0:46:30	0:54:37	0:50:30	0:54:10						41.205	classTalk/classTime
			0:13:53		0:08:06			0:19:39		0:12:20			0:28:38		0:08:17			0:27:01		0:11:11						1:29:11	Total Class Talk
3033	01:14:11	0:08:35	0:29:42	0:10:54	0:27:47	1:30:00	0:10:30	0:26:06	0:17:13	0:20:24	1:24:43	0:08:12	0:11:48	0:00:00	0:00:00	01:27:08	0:04:12	0:06:52	0:00:00	0:00:00	1:25:35	0:11:40	0:16:38	0:00:00	0:00:00	7:01:37	Total Class Time
		0:42:40	0:54:07	0:45:15	0:54:07		1:26:39	1:29:50	0:00:00	0:00:00		0:15:01	0:30:19	0:18:39	0:26:22		0:11:24	0:30:04	0:19:54	0:25:40		0:22:50	0:34:46	0:24:53	0:34:10	15.0177	Dicourse/classTime
		0:58:01	1:11:27	0:58:01	1:04:28							1:17:35	1:24:31	01:18:07	1:23:26		01:08:57	01:09:36	0:00:00	0:00:00		1:21:22	1:25:24	0:00:00	0:00:00	1:03:28	DicourseTime
																	1:20:08	1:23:56	0:00:00	0:00:00						32.373	classTalk/classTime
			0:46:00		0:32:12			0:18:47		0:03:11			0:25:50		0:13:02			0:25:08		0:05:46			0:20:56		0:09:17	2:16:41	Total Class Talk
3050	0:44:35	0:00:50	0:32:10	0:03:45	0:29:44	0:42:14	0:00:04	0:02:57	0:02:31	0:02:50	0:54:15	0:02:00	0:04:16	0:00:00	0:00:00	0:42:05	0:01:42	0:02:46	0:00:00	0:00:00						3:03:09	Total Class Time
		0:40:20	0:41:30	0:00:00	0:00:00		0:05:25	0:07:15	0:05:30	0:06:49		0:16:03	0:27:22	0:16:03	0:20:56		0:10:16	0:24:34	0:10:30	0:17:56						37.4024	Dicourse/classTime
		0:43:24	0:43:51	0:00:00	0:00:00		0:09:15	0:26:07	0:09:20	0:17:42		0:38:00	0:51:41	0:38:38	0:51:53		0:33:11	0:41:50	0:34:05	0:41:20						1:08:48	DicourseTime
							0:32:10	0:34:04	0:00:00	0:00:00																58.6761	classTalk/classTime
			0:32:57		0:25:59			0:23:29		0:10:00			0:27:16		0:18:08			0:24:01		0:14:41						1:47:43	Total Class Talk
3064	0:28:21	0:00:44	0:14:39	0:01:23	0:07:59	0:44:42	0:06:56	0:26:49	0:10:40	0:26:35	0:49:33	0:10:28	0:28:05	0:10:57	0:27:22	0:46:31	0:01:10	0:02:38	0:00:00	0:00:00	0:45:45	0:01:51	0:03:03	0:00:00	0:00:00	3:34:52	Total Class Time
		0:19:18	0:25:26	0:19:38	0:25:26		0:27:45	0:36:23	0:28:18	0:36:05		0:29:50	0:40:39	0:30:22	0:39:23		0:16:06	0:21:25	0:00:00	0:00:00		0:16:51	0:22:37	0:00:00	0:00:00	32.2394	Dicourse/classTime
							0:42:49	0:43:43	0:00:00	0:00:00							0:26:19	0:28:55	0:26:19	0:27:27		0:24:20	0:28:46	0:26:43	0:27:39	1:09:16	DicourseTime
																	0:44:09	0:46:51	0:44:28	0:46:21		0:40:05	0:45:47	0:41:53	0:45:40	49.9021	classTalk/classTime
			0:20:03		0:12:24			0:29:25		0:23:42			0:28:26		0:25:26			0:12:05		0:03:01			0:17:06		0:04:43	1:47:05	Total Class Talk
3073	0:51:27	0:04:10	0:05:33	0:00:00	0:00:00	0:50:26	0:02:49	0:05:25	0:00:00	0:00:00	0:56:30	0:04:13	0:06:17	0:00:00	0:00:00	0:49:34	0:00:15	0:00:57	0:00:00	0:00:00	0:49:59	0:00:25	0:00:44	0:00:00	0:00:00	4:17:56	Total Class Time
		0:18:45	0:26:31	0:18:45	0:22:30		0:15:30	0:26:53	0:15:54	0:21:20		0:33:50	0:54:17	0:36:57	0:52:16		0:21:41	0:24:42	0:00:00	0:00:00		0:26:12	0:29:58	0:00:00	0:00:00	22.2472	Dicourse/classTime
																	0:26:51	0:37:43	0:27:21	0:37:43		0:30:45	0:47:49	0:31:49	0:45:40	0:57:30	DicourseTime
																	0:38:40	0:47:56	0:38:40	0:47:27						35.0947	classTalk/classTime
			0:09:09		0:03:45			0:13:59		0:05:26			0:22:31		0:15:19			0:23:51		0:19:09			0:21:09		0:13:51	1:30:39	Total Class Talk
				Teacher Cory
				0:44:35	0:32:57	0:25:59	58.2804												1:29:11	0:39:54	18.2835	41.205
				0:42:14	0:23:29	0:10:00	23.678												2:16:41	1:03:28	15.0177	32.373
				0:54:15	0:27:16	0:18:08	33.4255												1:47:43	1:08:48	37.4024	58.6761
				0:42:05	0:24:01	0:14:41	34.8911												1:47:05	1:09:16	32.2394	49.9021
				3:03:09	1:47:43	1:08:48	37.5648												1:30:39	0:57:30	22.2472	35.0947
										Teacher Eva									8:51:19	4:58:56
	Teacher Daisy									0:51:27	0:09:09	0:03:45	7.28863
	0:28:21	0:20:03	0:12:24	43.739						0:50:26	0:13:59	0:05:26	10.7733
	0:44:42	0:29:25	0:23:42	53.0201						0:56:30	0:22:31	0:15:19	27.1091
	0:49:33	0:28:26	0:25:26	51.3286						0:49:34	0:23:51	0:19:09	38.6348
	0:46:31	0:12:05	0:03:01	6.48513						0:49:59	0:21:09	0:13:51	27.7092
	0:45:45	0:17:06	0:04:43	10.3097						4:17:56	1:30:39	0:57:30	22.2926
	3:34:52	1:47:05	1:09:16	32.237
	Classroom Observation Time
	classes Teacher	1th	2nd	3rd	4th	5th	total	Tot(minutes)		DiscourseTime	DiscourseTime/50min
	3026	0:59:06	0:56:25	0:46:17	0:54:38		3:36:26	216.26		0:39:54	0:09:58.500000	8.2438	08:24:00	9.21762		0.164876	8:14
	3033	01:14:11	1:30:00	1:24:43	01:27:08	1:25:35	7:01:37	421.37		1:03:28	0:06:20.800000	6.92868	07:33:00	7.52658		0.138574	6:55
	3050	0:44:35	0:42:14	0:54:15	0:42:05		3:03:09	183.09		1:08:48	0:17:12	17.9167	18:32:00	18.7824		0.358333	17:55
	3064	0:28:21	0:44:42	0:49:33	0:46:31	0:45:45	3:34:52	214.52		1:09:16	0:13:51.200000	13.0201	13:02:00	16.1185		0.260401	13:01
	3073	0:51:27	0:50:26	0:56:30	0:49:34	0:49:59	4:17:56	257.56		0:57:30	0:11:30	9.1853	09:19:00	11.1463		0.183706	9:11
							21:34:00	1292.8		4:58:56	0:58:52.500000	11.5507	11:55:00	11.5507		0.231015	11:33

## Sheet: #ofDia&Utterances
Number of Dialog & Utterances
Teacher	Class	Episode	EpisodeTime		ClassType	Topic	CCT	# Dialog	Length Dia	R Area	# of R Area	Tot# Utter	T's Utt	Ss' Utt	N/A utt	Utt of EX	Utt of NK	Utt of SK	Utt of OD	Utt of PD	#of T's Ex	#of T's Q	Tot# of Fdb	L1 Fdb	L2 Fdb	L3 Fdb	#of Ss' Q	Ss'Utt/ T'sUtt
3026	1 04/26/07, p1	1	0:18:20	0:22:59	Review Before PS w/LC	Speed/Avera&Instant Speed	0	6	11,4,4,3,6,6	(SK,EX) (OD,PD) (PD) (SK,OD) (EX,PD) (SK,EX)	4	79	57	19	3	15	0	25	15	8	21	20	12	0	8	3	0
				0:04:39
	0:59:06	2.1	0:52:35	0:54:25	Review After PS w/ LC	Equilibrium	LC	2	11,2	(SK,OD) (OD,PD)	3	47	30	8	9	0	0	5	20	3	5	11	6	1	4	1	0
		2.2	0:54:30	0:56:46			LC	8	8,8,2,1,4,2,2,2	all SK	1	49	30	14	5	0	0	44	0	0	2	13	15	0	14	1	0
				0:04:06				10			3	96	60	22	14	0	0	49	20	3	7	24	21	1	18	2	0
	Total			0:08:45				16			4	175	117	41	17	15	0	74	35	11	28	44	33	1	26	5	0
	2 04/26/07, p3	1	0:13:20	0:19:25	Review Before PS with LC	Speed/Avera&InstanSpeed	0	10	2,3,2,1,6,3,12,2,10,4	(SK) (EX,OD) (EX,SK) (SK) (OD,PD) (SK) (OD,SK,PD) (PD) (SK,EX) (SK)	4	93	64	26	3	18	0	32	28	11	22	24	19	0	15	4	0
				0:06:05
	0:56:25	2	0:45:37	0:51:52	Review with Ss' response of LC	(Equilibrium),Climax Community	LC	14	3,2,2,8,2,3,2,6,5,2,5,4,2,1	(SK,OD,EX) All (SK) except 7 (OD)	3	107	73	27	7	1	0	93	6	0	14	24	23	3	17	3	0
				0:06:15
	Total			0:12:20				24			4	200	137	53	10	19	0	125	34	11	36	48	42	3	32	7	0
	3 4/27/07 p1	1	0:12:16	0:15:18	Lecture/Review	Speed,Constant Speed, Acceleration	0	5	2,2,4,2,6	(SK,OD) (SK) (SK,OD,PD), (SK), (SK,OD)	3	35	25	10	8	0	0	32	4	1	11	7	10	0	6	4	0
				0:03:02
	0:46:17	2	0:23:28	0:24:45	Lecture/Review after Demonstration	Speed, Graph, motion detector	AC	1	16	SK,OD	2	33	19	10	4	0	0	5	24	0	3	9	7	0	6	1	0
				0:01:17
		3	0:37:23	0:41:21	Review after Lab	Speed, Graph	SC	8	2,3,2,2,2,6,2,6	all OD but 6 (OD,PD) 8 (SK,PD)	3	66	38	13	15	0	0	6	27	18	7	18	13	0	10	3	0
				0:03:58
	Total			0:08:17				14			3	134	82	33	27	0	0	43	55	19	21	34	30	0	22	8	0
	4 4/27/07 p3	1	0:12:35	0:15:55	Review before Lab	Speed, Graph	0	3	2,10,6	(SK) (SK,OD) (SK,OD)	2	37	25	8	4	0	0	19	14	0	9	7	8	0	7	1	0
	0:54:38			0:03:20
		2	0:50:30	0:54:10	Review after Lab	Speed,Graph Motion detector (AC)	SC	2	20,15	(OD,PD) (PD,SK)	3	68	40	21	7	0	0	5	34	23	0	26	15	1	12	2	1
				0:03:40
	Total			0:07:00				5			3	105	65	29	11	0	0	24	48	23	9	33	23	1	19	3	1
3033	1 04/12/07 p1	1.1	0:10:54	0:27:47	Review after PS seat work	Electric Current	0	7	2,2,2,2,4,4,2	SK,	1	31	18	10	3	0	0	28	0	0	0	7	11	2	9	0	0
	01:14:11	1.2				Joules/Energy	0	1	4	SK	1	13	6	3	4	0	0	9	0	0	0	1	5	1	4	0	0
		1.3				Ammeter	0	8	6,2,2,3,2,1,3,3	SK	1	53	24	18	11	0	0	42	0	0	4	11	9	2	7	0	0
		1.4				Electric Resistance	0	4	4,0,2,6	SK	1	36	20	10	6	0	0	30	0	0	5	6	8	0	7	1	0
		1.5				Circuit	0	8	2,2,2,12,1,6,3,6	All SK but 5(SK,EX,OD), 7(SK,OD)	3	93	52	21	20	6	0	46	21	0	11	28	10	1	7	2	0
	subTotal			0:16:53				28			3	226	120	62	44	6	0	155	21	0	20	53	43	6	34	3	0
		2	0:45:15	0:54:07	Lecture,Explanation	Electric Energy,Motor	0	7	2,10,2,2,2,2,0	All SK but 3(SK,OD)	2	106	52	11	43	0	0	48	15	0	23	18	11	0	11	0	0
				0:08:52
	Total			0:25:45				35			3	332	172	73	87	6	0	203	36	0	43	71	54	6	45	3	0
	2 4/12/07 p3	1	0:17:13	0:20:24	Lecture before Lab	Electric Power	0	6	0	SK	1	42	24	0	21	3	0	21	0	0	21	2	0	0	0	0	0
	1:30:00			0:03:11
	3 5/21/08	1	0:18:39	0:26:22	Lecture before a Lab	Electric current & motor	0	20	all 2	all SK	1	127	56	31	40	0	0	87	0	0	12	20	24	14	8	2	0
	1:24:43			0:07:43
	4 5/22/08	1	0:19:54	0:25:40	Review with Quick Poll, Classroom Responses	Speed vs. Frequency	QP	25	all 2	all SK	1	66	37	2	27	0	0	39	0	0	13	1	24	20	2	0	0
	01:27:08			0:05:46
	5 5/23/08	1	0:24:53	0:34:10	Review with QP, classroom responses	Speed vs. Frequency	QP	26	all 2	all SK	1	77	43	1	33	0	0	44	0	0	16	1	26	25	1	0	0
	1:25:35			0:09:17
3050	1 2/26/07 p1	1.1	0:03:45	0:07:10	1.1 Review PS wit QP	Speed	QP	7	4,10,3,2,4,3,3	all OD	1	44	24	16	4	0	0	0	40	0	1	2	21	0	14	7	0
	0:44:35	1.2	0:07:15	00:10:41	1.2 Review PS wit QP	Speed	QP	5	1,2,11,4,3	sll OD but 3(OD,SK)	2	39	21	10	8	0	0	6	25	0	2	6	13	0	9	4	0
	subTotal			0:06:51				12			2	83	45	26	12	0	0	6	65	0	3	8	34	0	23	11	0
		2	0:11:39	00:18:05	Lecture	Complex Motion, Distance Graph	0	10	5,3,3,2,2,4,11,7,5,4	1,2,3,4(OD), 5(OD,SK,PD), 6(OD,PD), 7,8,9,10(OD,PD)	3	120	93	27	0	0	0	3	74	43	56	15	22	0	11	11	0
				0:06:26
		3.1	0:23:32	00:25:58	1.1,1.2,1.3 Lecture, Review After demonstration	Complex Motion, Distance Graph	AC	3	4,6,8	OD, (OD,PD), OD,PD)	2	38	26	12	0	0	0	0	17	21	7	10	9	0	6	3	0
		3.2	0:25:28	0:27:20				3	5,10,5	all (OD,PD)	2	26	17	9	1	0	0	0	8	17	5	2	9	0	6	3	0
		3.3	0:27:53	0:29:44				4	6,2,2,4	OD	1	25	16	9	0	0	0	0	25	0	4	3	9	0	6	3	0
	subTotal			0:06:09				10			2	89	59	30	1	0	0	0	50	38	16	15	27	0	18	9	0
	Total			0:19:26				32			3	292	197	83	13	0	0	9	189	81	75	38	83	0	52	31	0
	2 2/26/07 p3	1.1	0:05:30	0:06:49	Lecture, Review PS, 2&3 minutes waiting after Q1	Formula of Speed	QP	8	4,9,3,2,2,3,5,7	all SK	1	41	24	15	2	0	0	41	0	0	0	5	19	0	6	13	0
	0:42:14	1.2	0:09:20	0:10:47		Calculating Average Speed	QP	8	2,3,3,5,2,3,3,7	all OD but 2(OD,SK), 4(OD,SK)	2	39	22	11	6	0	0	8	25	0	4	6	11	0	7	4	0
	subTotal			0:02:46				16			2	80	46	26	8	0	0	49	25	0	4	11	30	0	13	17	0
		2	00:11:25	00:17:42	Lecture, Eplanation	Complex Motion, Distance Graph	0	10	0,2,4,2,1,2,6,8,4,2	all OD but 3(SK,OD), 6,7,8,9(OD,PD)	3	114	88	21	5	0	0	5	67	37	60	16	12	0	8	4	0
				00:06:17
	Total			00:09:03				26			3	194	134	47	13	0	0	54	92	37	64	27	42	0	21	21	0
	3 2/27/07 p1	1	0:16:03	0:20:56	Review PS with LC	Complex Motion, Position Graph	LC	5	3,9,10,6,4	(SK,EX,OD,PD),(SK,PD),(PD,NK), (OD),(PD,SK)	5	73	54	15	4	5	7	15	16	27	26	13	16	0	11	5	0
				0:04:53
	0:54:15	2.1	0:38:38	0:51:53	Review after Lab	Complex Motion, Position Graph	QP	6	0,9,4,6,5,2	all OD,PD	2	70	28	24	18	0	0	0	31	21	5	12	11	0	6	5	0
		2.2						3	7,2,3	all OD	1	31	15	11	5	0	0	0	26	0	4	5	6	0	4	2	0
		2.3						2	3,8	(OD), (OD,PD)	2	39	17	5	17	0	0	0	15	7	4	4	9	0	6	3	0
	subTotal			0:13:15				11			2	140	60	40	40	0	0	0	72	28	13	21	26	0	16	10	0
	Total			0:18:08				16			5	213	114	55	44	5	7	15	88	55	39	34	42	0	27	15	0
	4 2/27/07 p3	1	0:10:30	0:17:56	Review after Lab	Complex Motion, Position Graph	LC	11	3,4,2,4,5,0,3,2,0,3,5	all (OD,PD) but 3(OD,PD,EX),4(OD,PD,NK),9(OD,PD,SK)	5	89	67	14	8	2	2	10	38	29	42	13	12	0	12	0	0
	0:42:05			0:07:26
		2	0:34:05	0:41:20	Review after Lab	Complex Motion, Position Graph	QP	6	4,3,4,5,7,5	all (OD,PD)	2	76	36	14	26	0	0	0	28	30	7	15	14	0	12	2	0
				0:07:15				17			5	165	103	28	34	2	2	10	66	59	49	28	26	0	24	2	0
	Total			0:14:41
3064	1 2/21/07 p7	1.1	0:01:23	0:05:20	Review Before Lab	Acid & Bases	No	13	4,6,3,3,2,2,4,6,3,2,2,2,2,2	all SK but 2,3(SK,EX)	2	83	55	24	4	12	0	67	0	0	17	19	19	0	18	1	0
	0:28:21	1.2	0:05:20	0:07:59		PH	No	5	4,2,9,4,0	all SK	1	58	42	12	4	0	0	52	0	0	17	10	13	0	9	4	0
	SubTotal			0:06:36				18			2	141	97	36	8	12	0	119	0	0	34	29	32	0	27	5	0
		2	0:19:38	0:25:26	Lab, Guessing&Measuring together	PH	AC	3	7,5,8	OD	1	59	25	16	18	0	0	0	41	0	0	22	5	0	5	0	0
				0:05:48
	Total			0:12:24				21			2	200	122	52	26	12	0	119	41	0	34	51	37	0	32	5	0
	2 4/7/08 p5	1.1	0:10:40	0:13:50	Lecture, Review after Lab	Speed & Velocity	0	8	3,10,2,2,2,2,6,4	1,2,3(SK), 4,5,6(OD)	2	75	55	19	1	0	0	34	0	40	17	23	15	0	14	1	0
	0:44:42	1.2	0:15:32	0:21:34	Review after Lab	Speed & Velocity Motion Graph	AC	8	2,2,2,2,2,2,2,6	all PD but 3(SK), 6(PD,EX), 8(PD,EX)	3	130	58	15	57	19	0	5	0	49	27	20	11	0	11	0	0
		1.3	0:22:01	0:26:35	Review after Lab	Acceleration,Velocity vs. Time Graph	AC	8	6,4,2,4,4,2,2,2	all PD but 1(OD,SK), 2(SK,PD)	3	81	45	15	21	0	0	10	9	41	18	14	13	0	12	1	0
	SubTotal			0:13:46				24			3	286	158	49	79	19	0	49	9	130	62	57	39	0	37	2	0
		2.1	0:28:18	0:32:38	Lecture, PS review	Velocity, Acceleration	0	6	4,6,2,7,2,6	SK, (SK,OD), (SK,OD), (OD),(OD,PD),PD	3	75	39	19	17	0	0	18	19	21	6	20	13	0	12	1	0
		2.2	0:32:51	00:36:05			0	3	9,0,12	SK, SK, (OD,PD)	3	53	31	13	9	0	0	20	13	11	9	11	11	0	8	3	0
	SubTotal			0:07:34				9			3	128	70	32	26	0	0	38	32	32	15	31	24	0	20	4	0
	Total			0:21:20				33			3	414	228	81	105	19	0	87	41	162	77	88	63	0	57	6	0
	3 4/7/08 P8	1.1	0:10:57	0:22:07	Lecture, Review after Lab	Velocity, Motion Graph	AC	13	6,0,2,11,7,4,2,11,2,6,3,3,2	(SK,PD),0,(PD,SK),(OD,SK), all ,PD	3	186	82	36	68	0	0	23	12	83	21	37	24	0	22	2	0
	0:49:33	1.2	0:22:07	0:27:22	Lecture, Review after Lab	Acceleration,Velocity vs. Time Graph	AC	6	9,12,5,0,3,2,2	(SK,OD,PD),(SK,OD,PD),(OD,PD),(0), 5,6(PD)	3	65	43	15	7	0	0	14	29	15	11	19	13	0	13	0	0
				0:16:25
		2.1	0:30:22	00:35:56	Review PS	Velocity, Distance	0	8	5,8,12,4,4,10,2,6	SK, SK, (SK,OD), PD,SK,SK,SK,(SK,OD)	3	116	56	30	30	0	0	54	21	11	13	20	23	0	18	5	0
		2.2	0:35:56	0:39:23	Review PS	Acceleration	0	3	7,5,12	OD, (OD,PD), PD	2	67	29	16	22	0	0	18	27	15	10	4	15	0	10	5	0
				0:09:01
	4 4/8/08 P5	1	0:26:19	0:27:27	Review before Quiz	Graph, Distance vs. Time	0	2	5,2	SK, OD	2	18	14	3	1	0	0	12	6	0	7	4	3	0	3	0	0
	0:46:31			0:01:08
		2	0:44:28	0:46:21	Review after Quiz	Graph, Distance vs. Time	QP	7	2,2,2,2,1,2,1	OD, all SK	2	32	19	6	7	0	0	12	6	0	6	5	8	0	8	0	0
				0:01:53
	5 4/8/08 P8	1	0:26:43	0:27:39	Review before Quiz	Graph, Distance vs. Time	0	3	2,2,3	OD,SK,PD	3	18	13	4	1	0	0	5	11	1	8	2	3	0	2	1	0
				0:00:56
	0:45:45	2	0:41:53	0:45:40	Review after Quiz	Graph, Distance vs. Time	QP	10	2,2,2,4,1,2,2,2,2,2	1,6,8,9(OD), 2,3,4,5,7,10(SK)	2	58	33	11	14	0	0	23	22	0	11	10	12	0	12	0	0
				0:03:47
3073	1 3/1/07 p6	1	0:18:45	0:22:30	Review after Quiz	Wave, Graph	QP	5	6,4,2,2,8	all OD but 2,3,5(SK,PD)	2	59	39	15	5	0	0	0	48	6	12	8	19	0	18	1	2
	0:51:27			0:03:45
	2 3/1/07 p7	1	0:15:54	0:21:20	Review after Quiz	Wave, Graph	QP	4	4,4,6,6	all OD	1	59	41	10	8	0	0	0	51	0	15	10	16	0	16	0	0
	0:50:26			0:05:26
	3 3/2/07 p1	1.1	0:36:57	0:43:56	Review after Lab	Wave, phase, frequency...	AC	3	3,2,3	(OD,SK), OD, PD	3	88	16	7	65	0	0	2	14	7	3	6	7	0	7	0	1
		1.2	0:43:57	0:52:16			AC	5	7,2,4,4,4	6,7OD, 4,5,8PD	1	105	33	11	62	0	0	0	20	24	11	13	9	0	9	0	2
	0:56:30			0:15:18
	4 3/2/07 p4	1.1	0:27:21	0:37:43	Review after Lab	Wave, phase, frequency...	AC	4	3,3,5,6	1,2OD, 3,4PD	2	105	25	11	69	0	0	0	11	25	6	12	7	0	5	2	1
	0:49:34	1.2	0:38:40	0:47:27			AC	4	2,3,2,3	1,2,3OD ,4PD	2	71	31	8	32	0	0	0	19	20	14	14	3	0	2	0	0
				0:19:09
	5 3/2/07 p6	1	0:31:49	0:45:40	Review after Lab	Wave, phase, frequency, inferences	AC	6	4,5,4,2,7,4	1,2,3,4(OD), 5,6(PD)	2	174	58	24	92	0	0	0	46	36	20	21	17	0	15	2	3
	0:49:59			0:13:51

## Sheet: Ann
									Ann's LOD	Ann's LOD counts	Ann's LOD counts			Ann's Feedback				Ann's Utterances Tvs. Ss
Teacher Ann's									11	3	0~1	3		L1	L2	L3		tot U	T's U	Ss' Ut	N/A
# dia	Ex	Qs	Fs	L1	L2	L3	L2&L3/Qs		4	24	2	24		0	11	2		72	51	18	3
6	21	20	11	0	8	3	0.55		4	5	3~6	21		1	18	2		86	52	21	13
2	5	11	6	1	4	1	0.454545		3	6	7~10	5		0	15	4		87	64	20	3
8	2	13	15	0	14	1	1.15385		6	2	> 10	6		3	17	3		98	66	26	6
10	22	24	19	0	15	4	0.791667		6	8				0	6	4		45	28	9	8
14	14	24	23	3	17	3	0.833333		11	0				0	6	1		33	19	10	4
5	11	7	10	0	6	4	1.42857		2	3	277	59		0	9	3		67	38	14	15
1	3	9	7	0	6	1	0.777778		8	0		4.69492		0	6	1		36	23	9	4
8	7	18	13	0	10	3	0.722222		8	2				1	13	2		67	41	23	3
3	9	7	8	0	7	1	1.14286		2	2				5	101	22
2	0	26	15	1	12	2	0.538462		1	1								591	382	150	59
59	94	159	127	5	99	23	0.767296		4	0
									2	0									0.39267
									2	1
									2	1
									2	0
									3	0
									2	0
									1	1
									6	0
									3	0
									12	0
									2	0
									10	0
									4	0
									3	0
									2	0
									2	0
									8	0
									2	0
									3	0
									2	0
									6	59
									5
									2
									5
									4
									2
									1
									2
									2
									4
									2
									6
									16
									2
									2
									2
									2
									2
									6
									2
									6
									2
									10
									6
									20
									15

## Sheet: Ben
	# Ex	#Q	L2	L3
7	0	7	9	0			Ben's LOD					Ben's Feedback					utterances
1	0	1	4	0			2	21	0~1	21		L1	L2	L3			total	teacher's	Ss'	N/a
8	4	11	7	0			2	66	2	66		6	33	3			212	115	62	35
4	5	6	7	1			2	9	3~6	19		0	11	0			103	50	11	42
8	11	28	7	2			2	5	7~10	2		0	0	0			44	22	0	22
28	20	53	34	3	0.698113		4	0	> 10	1		14	9	2			129	57	31	41
7	23	18	11	0	0.611111		4	5				20	2	0			113	60	27	26
6	21	2	0	0	0		2	0	259	109		25	1	0			128	69	27	32
20	12	20	8	2	0.5		4	0		2.37615		65	56	5			729	373	158	198
25	13	25	2	0	0.08		6	1
26	16	26	1	0	0.0384615		2	1											0.423592
112	105	144	56	5	0.423611		2	0
							3	0
							2	0
							1	1
							3
							3
							4
							2
							2
							6
							2
							2
							2
							14
							1
							6
							3
							6
							2
							10
							2
							2
							2
							2
							0
							0
							0
							0
							2
							3
							1
							2
							2
							9
							2
							2
							6
							4
							2
							1
							1
							2
							2
							1
							1
							2
							2
							3
							2
							2
							2
							2
							2
							2
							3
							2
							2
							2
							2
							3
							2
							2
							2
							2
							1
							1
							1
							1
							1
							1
							1
							2
							1
							1
							2
							2
							2
							2
							2
							2
							2
							2
							2
							2
							2
							2
							2
							2
							3
							2
							2
							2
							2
							2
							2
							2
							2
							2
							1

## Sheet: Cory
Qs & Fs
Ex		T's Qs	L2	L3			LOD						L1	L2	L3		T's U	Ss' U	N/A
3	12	8	23	11	4.25		4	7	0~1	7			0	21	11		52	35	11
56	10	15	11	11	1.46667		10	19	2	19			0	11	11		87	24	0
16	10	15	18	9	1.8		3	17	3~6	49			0	18	9		59	30	0
4	16	11	13	17	2.72727		2	17	7~10	14			0	12	17		58	41	6
60	10	16	8	4	0.75		4	10	> 10	2			0	8	4		83	21	5
26	5	13	11	5	1.23077		3	5					0	10	5		54	19	3
13	11	21	16	10	1.2381		3	5	378	91			0	15	10		58	41	39
42	11	13	12	0	0.923077		1	3		4.15385			0	12	0		65	25	8
7	6	15	12	2	0.933333		2	3					0	12	2		42	27	25
227	91	127	124	69	1.51969		11	3					0	119	69		558	263	97
							4	2
							3	0										0.471326
							4	0
							2	0
							3
							2
							2
							4
							11
							7
							5
							4
							4
							6
							8
							5
							10
							5
							6
							2
							2
							4
							4
							9
							3
							2
							2
							3
							5
							7
							1
							3
							2
							5
							2
							3
							3
							7
							0
							2
							4
							2
							1
							2
							6
							8
							4
							2
							3
							9
							10
							6
							4
							0
							9
							4
							6
							5
							2
							7
							2
							3
							3
							8
							3
							4
							2
							4
							5
							0
							3
							2
							0
							3
							5
							4
							3
							4
							5
							7
							5

## Sheet: Daisy
	Daisy's Qs Fs
# dia	Ex	Qs	L2	L3			LOD					L1	L2	L3		T's	Ss	N/A
18	34	28	27	5	1.14286		4	5	1	5		0	27	5		94	36	8
3	0	21	5	0	0.238095		6	48	2	48		0	5	0		26	17	18
24	58	57	38	2	0.701754		3	7	3~6	34		0	38	2		155	49	81
9	14	29	20	4	0.827586		2	13	7~10	11		0	20	4		67	32	25
17	32	56	35	2	0.660714		2	4	> 10	6		0	35	2		125	50	41
11	23	27	28	10	1.40741		4	10				0	28	10		88	46	51
2	7	4	3	0	0.75		2	4				0	3	0		14	3	1
7	6	5	8	0	1.6		6	2	413	104		0	8	0		19	13	7
3	8	2	2	1	1.5		3	3		3.97115		0	2	1		13	4	1
10	11	10	12	0	1.2		2	2				0	12	0		33	21	14
104	193	239	178	24	0.845188		2	2				0	178	24		634	271	247
							2	4
							2	0
							4	0
							2
							9
							4
							0
							7
							5
							8
							3
							10
							2
							2
							2
							2
							6
							4
							2
							2
							2
							2
							2
							2
							2
							6
							6
							4
							2
							4
							4
							2
							2
							2
							4
							6
							2
							7
							2
							6
							9
							0
							12
							6
							2
							11
							7
							4
							2
							11
							2
							6
							3
							3
							2
							9
							12
							3
							2
							2
							5
							8
							12
							4
							4
							10
							2
							6
							7
							5
							12
							5
							2
							2
							2
							2
							2
							1
							2
							1
							2
							2
							3
							2
							2
							2
							4
							1
							2
							2
							2
							2
							2

## Sheet: Eva
																	T's	Ss'	N/A
# dialog	Ex	Qs	L2	L3			LOD					L1	L2	L3			39	15	5
5	12	8	18	1	2.375		6	0	1	0		0	18	1			41	11	8
4	15	10	16	0	1.6		4	7	2	7		0	16	0			50	19	127
8	15	19	16	0	0.842105		2	6	3~6	21		0	16	0			56	20	100
8	20	26	8	2	0.384615		2	9	7~10	3		0	8	2			58	23	92
6	20	21	15	2	0.809524		8	2	> 10	0		0	15	2			244	88	332
31	82	84	73	5	0.928571		4	4				0	73	5
							4	2	124	31
							6	1		4								0.360656
							6	0
							3	0
	5						2	0
	4						3	0
	8						7	0
	8						2	0
	6						4
							4
							4
							3
							3
							5
							6
							2
							3
							2
							3
							4
							5
							4
							2
							7
							4

## Sheet: RQ1Comp
	LOD
		Ann	Ben	Cory	Daisy	Eva
	1	3	21	7	5	0			subQs	L1	L2	L3		#dia	>3	L3+sub	>7		#Qs	#Dialog
	2	24	66	19	48	7		Ann	100	5	101	22	128	59	32	122	10		159	59
	3~6	21	19	49	34	21		Ben	35	65	56	5	126	109	22	40	3		144	109
	7~10	5	2	14	11	3		Cory	36	0	119	69	188	91	67	105	16		127	91
	> 10	6	1	2	6	0		Daisy	136	0	178	24	202	104	52	160	17		240	104
		59	109	91	104	31		Eva	53	0	73	5	78	31	24	58	3		84	31
	# of Dialog per 10 minute in discourse episodes
			# of Dialogs	total dialog time	Dialogs/minute	Average LOD	Average dialog time
	Ann	00:39:54	59	39.9	1.4787	4.69492	00:00:40.576000
	Ben	01:03:28	109	63.4667	1.71744	2.37615	00:00:34.936000
	Cory	01:08:48	91	68.8	1.32267	4.15385	00:00:45.363000
	Daisy	01:09:16	104	69.2667	1.50144	3.97115	00:00:39.962000
	Eva	00:57:30	31	57.5	0.53913	4	00:01:51.290000
		4:58:56	394	298.933	1.31802	3.68274	00:00:45.523000
						SD:2.83
																	T's U	Ss' Ut	N/A
																Ann	401	156	65
																Ben	332	107	208
																Cory	548	213	104
																Daisy	639	254	281
																Eva	243	86	333

## Sheet: LODs
			subQs	L1	L2	L3		#dia	>3	L3+sub	>7	L3+sub/5
		Ben	33	65	56	5	126	111	22	38	3	7.6
		Eva	53	0	72	5	77	31	24	58	3	11.6
		Cory	36	0	124	69	193	91	67	105	16	21
		Ann	101	5	99	23	127	58	32	124	10	24.8
		Daisy	136	0	177	24	201	104	52	160	17	32
					1	2	3~6	7~10	> 10
				Eva	0	7	21	3	0
				Cory	6	18	51	14	2
				Ann	3	23	22	5	5
				Daisy	5	47	35	11	6
				Ben	20	69	19	2	1

## Sheet: ForStatistics
Teacher	Class	Episode			ClassType	Topic	CCT	LOD	R Area	# of Area	Mvmnt	Tot# Utter	T's Utt	Ss' Utt	N/A utt	Utt of EX	Utt of NK	Utt of SK	Utt of OD	Utt of PD	# of Qs	#of T's Ex	L1 Fdb	L2 Fdb	L3 Fdb	Tot# of Fdb	#ofDialogs	#of Episodes
3026	1 04/26/07, p1	1	0:18:20	0:20:25	Review Before PS w/LC	Speed/Avera&Instant Speed	0	11	SK,EX	2		13	7	5	1	5	0	10	0	0	3	1	0	3	0	3
3026							0	4	OD,PD	2	1	10	8	2	0	0	0	0	9	1	2	4	0	2	0	2
3026							0	4	PD	1	1	6	4	2	0	0	0	0	0	6	2	1	0	1	0	1
3026							0	3	SK,OD	2	1	17	13	2	2	0	0	5	10	0	4	8	0	1	0	1
3026							0	6	EX,PD	2	1	10	7	3	0	10	0	0	0	1	3	1	0	1	2	3	#Dialog	Episode	LOD	R Area	# of Area	Mvmnt	Tot# Utter	T's Utt	Ss' Utt	N/A utt	Utt of EX	Utt of NK	Utt of SK	Utt of OD	Utt of PD	# of Qs	#of T's Ex	L1 Fdb	L2 Fdb	L3 Fdb	Tot# of Fdb
3026							0	6	SK,EX	2	1	16	12	4	0	3	0	13	0	0	3	6	0	3	0	3	6	1.1	34	0	11	5	72	51	18	3	18	0	28	19	8	17	21	0	11	2	13
3026	0:59:06	2.1	0:52:35	0:54:25	Review After PS w/ LC	Equilibrium	LC	11	SK,OD	2		31	16	6	9	0	0	5	16	0	9	2	1	3	1	5
3026							LC	2	OD,PD	2	1	7	6	1	0	0	0	0	4	3	2	3	0	1	0	1
3026		2.2	0:54:30	0:56:46			LC	8	SK	1		11	6	4	1	0	0	11	0	0	4	0	0	2	0	2
3026							LC	8	SK	1	0	14	8	4	2	0	0	12	0	0	4	0	0	4	0	4
3026							LC	2	SK	1	0	3	2	1	0	0	0	3	0	0	1	0	0	1	0	1
3026							LC	1	SK	1	0	3	3	0	0	0	0	3	0	0	0	1	0	2	0	2
3026							LC	4	SK	1	0	7	4	2	1	0	0	6	0	0	1	0	0	2	1	3
3026							LC	2	SK	1	0	4	3	1	0	0	0	4	0	0	1	1	0	1	0	1
3026							LC	2	SK	1	0	3	2	1	0	0	0	3	0	0	1	0	0	1	0	1
3026							LC	2	SK	1	0	3	2	1	0	0	0	3	0	0	1	0	0	1	0	1	10	1.2	42	0	12	1	86	52	21	13	0	0	50	20	3	24	7	1	18	2	21
3026	2 04/26/07, p3	1	0:13:20	0:19:25	Review Before PS with LC	Speed/Avera&InstanSpeed	0	2	SK	1		3	2	1	0	0	0	3	0	0	1	0	0	1	0	1
3026							0	3	EX,OD	2	1	8	5	2	1	6	0	0	1	0	3	1	0	1	0	1
3026							0	2	SK,EX	2	1	8	7	1	0	3	0	5	0	0	2	4	0	1	0	1
3026							0	1	SK	1	1	2	1	1	0	0	0	2	0	0	1	0	0	0	0	0
3026							0	6	OD,PD	2	1	12	9	3	0	0	0	0	8	4	2	6	0	0	1	1
3026							0	3	SK	1	1	5	4	1	0	0	0	5	0	0	1	2	0	1	0	1
3026							0	12	OD,SK,PD	3	1	24	20	3	1	0	0	8	15	4	7	7	0	4	2	6
3026							0	2	PD	1	1	3	2	1	0	0	0	0	0	3	1	0	0	0	1	1
3026							0	10	SK,EX,OD	3	1	17	11	5	1	9	0	4	3	0	5	1	0	5	0	5
3026							0	4	SK	1	1	5	3	2	0	0	0	5	0	0	1	0	0	2	0	2	10	2.1	45	0	17	9	87	64	20	3	18	0	32	27	11	24	21	0	15	4	19
3026	0:56:25	2	0:45:37	0:51:52	Review with Ss' response of LC	(Equilibrium),Climax Community	LC	3	SK,OD,EX	3		12	9	1	2	1	0	7	2	0	2	5	0	0	2	2
3026							LC	2	SK	1	1	8	4	1	3	0	0	5	0	0	2	1	0	1	0	1
3026							LC	2	SK	1	0	4	3	1	0	0	0	4	0	0	2	0	0	1	0	1
3026							LC	8	SK	1	0	15	10	5	0	0	0	15	0	0	5	1	0	4	0	4
3026							LC	2	SK	1	0	3	2	1	0	0	0	3	0	0	1	0	0	1	0	1
3026							LC	3	SK	1	0	9	7	2	0	0	0	9	0	0	0	4	0	2	1	3
3026							LC	2	OD	1	1	5	3	1	1	0	0	0	4	0	1	2	0	0	0	0
3026							LC	6	SK	1	0	12	9	3	0	0	0	9	0	0	2	2	3	2	0	5
3026							LC	5	SK	1	0	8	5	3	0	0	0	0	0	0	2	3	0	0	0	0
3026							LC	2	SK	1	0	4	3	1	0	0	0	4	0	0	1	0	0	2	0	2
3026							LC	5	SK	1	0	7	4	3	0	0	0	7	0	0	3	0	0	1	0	1
3026							LC	4	SK	1	0	6	4	2	0	0	0	6	0	0	2	0	0	2	0	2
3026							LC	2	SK	1	0	3	2	1	0	0	0	4	0	0	1	0	0	1	0	1
3026							LC	1	SK	1	0	2	1	1	0	0	0	2	0	0	1	0	0	0	0	0	14	2.2	47	0	16	2	98	66	26	6	1	0	75	6	0	25	18	3	17	3	23
3026	3 4/27/07 p1	1	0:12:16	0:15:18	Lecture/Review	Speed,Constant Speed, Acceleration	0	2	SK,OD	2		5	4	1	0	0	0	4	1	0	1	2	0	1	0	1
3026							0	2	SK	1	1	6	4	1	1	0	0	5	0	0	1	2	0	1	0	1
3026							0	4	SK,OD,PD	3	1	13	7	2	4	0	0	6	2	1	2	3	0	1	1	2
3026							0	2	SK	1	1	6	2	1	3	0	0	3	0	0	1	0	0	1	0	1
3026							0	6	SK,OD	2	1	15	11	4	0	0	0	12	1	0	2	4	0	2	3	5	5	3.1	16	0	9	4	45	28	9	8	0	0	30	4	1	7	11	0	6	4	10
3026	0:46:17	2	0:23:28	0:24:45	Lecture/Review after Demonstration	Speed, Graph, motion detector	AC	16	SK,OD	2		33	19	10	4	0	0	5	24	0	9	3	0	6	1	7	1	3.2	16		2	0	33	19	10	4	0	0	5	24	0	9	3	0	6	1	7
3026		3	0:37:23	0:41:21	Review after Lab	Speed, Graph	SC	2	OD	1		21	5	1	15	0	0	0	5	0	4	0	0	1	0	1
3026							SC	2	OD	1	0	6	5	1	0	0	0	0	6	0	4	0	0	1	0	1
3026							SC	2	OD	1	0	3	2	1	0	0	0	0	3	0	1	0	0	1	0	1
3026							SC	2	OD	1	0	5	4	1	0	0	0	0	5	0	1	0	0	2	1	3				1
3026							SC	2	OD	1	0	4	3	1	0	0	0	0	4	0	1	1	0	1	0	1
3026							SC	6	PD	1	1	10	5	5	0	0	0	0	0	0	3	0	0	1	1	2
3026							SC	2	OD	1	1	5	4	1	0	0	0	0	5	0	3	0	0	1	0	1
3026							SC	6	SK,PD	2	1	13	10	3	0	0	0	6	0	8	2	6	0	1	1	2	8	3.3	24	0	9	3	67	38	14	15	0	0	6	28	8	19	7	0	9	3	12
3026	4 4/27/07 p3	1	0:12:35	0:15:55	Review before Lab	Speed, Graph	0	2	SK	1		10	5	1	4	0	0	6	0	0	1	3	0	1	0	1	3	4.1	18	0	5	1	36	23	9	4	0	0	19	14	0	7	9	0	6	1	7
3026							0	10	SK,OD	2	1	17	12	5	0	0	0	7	11	0	4	5	0	2	1	3	2	4.2	35	0	5	2	67	41	23	3	0	0	5	30	22	25	0	1	13	2	16
3026							0	6	SK,OD	2	0	9	6	3	0	0	0	6	3	0	2	1	0	3	0	3
3026		2	0:50:30	0:54:10	Review after Lab	Speed,Graph Motion detector (AC)	SC	20	OD,PD	2	1	39	23	13	3	0	0	0	25	6	14	0	1	8	0	9			Length Dia	R Area	# of Area	Mvmnt	Tot# Utter	T's Utt	Ss' Utt	N/A utt	Utt of EX	Utt of NK	Utt of SK	Utt of OD	Utt of PD	# of Qs	#of T's Ex	L1 Fdb	L2 Fdb	L3 Fdb	Tot# of Fdb
3026							SC	15	PD,OD,SK	3	1	28	18	10	0	0	0	5	5	16	11	0	0	5	2	7	59	Total	277	0	86	27	591	382	150	59	37	0	250	172	53	157	97	5	101	22	128
3033	1 04/12/07 p1	1.1	0:10:54	0:27:47	Review after PS seat work	Electric Current	0	2	SK	1	0	3	2	1	0	0	0	3	0	0	1	0	0	1	0	1
3033							0	2	SK	1	0	3	2	1	0	0	0	3	0	0	1	0	0	1	0	1
3033							0	2	SK	1	0	3	2	1	0	0	0	3	0	0	1	0	0	1	0	1
3033							0	2	SK	1	0	3	2	1	0	0	0	3	0	0	1	0	0	1	0	1
3033							0	4	SK	1	0	6	4	2	0	0	0	6	0	0	1	0	1	2	0	3
3033							0	4	SK	1	0	7	4	3	0	0	0	7	0	0	1	0	1	2	0	3
3033							0	2	SK	1	0	3	2	1	0	0	0	3	0	0	1	0	0	1	0	1
3033	01:14:11	1.2				Joules/Energy	0	4	SK	1	0	8	5	3	0	0	0	8	0	0	1	0	1	3	0	4
3033		1.3				Ammeter	0	6	SK	1	0	11	5	4	2	0	0	9	0	0	3	0	1	1	0	2
3033							0	2	SK	1	0	3	2	1	0	0	0	3	0	0	1	0	0	1	0	1
3033							0	2	SK	1	0	5	2	2	1	0	0	4	0	0	1	0	0	1	0	1
3033							0	3	SK	1	0	6	2	2	2	0	0	4	0	0	1	0	0	1	0	1
3033							0	2	SK	1	0	8	4	1	3	0	0	5	0	0	1	1	1	1	0	2
3033							0	1	SK	1	0	3	1	2	0	0	0	3	0	0	1	0	0	0	0	0
3033							0	3	SK	1	0	11	5	3	3	0	0	8	0	0	2	2	0	1	0	1
3033							0	3	SK	1	0	6	3	3	0	0	0	6	0	0	1	1	0	1	0	1
3033		1.4				Electric Resistance	0	4	SK	1	0	6	4	2	0	0	0	6	0	0	2	0	0	2	0	2
3033							0	2	SK	1	0	5	4	1	0	0	0	5	0	0	1	1	0	1	1	2
3033							0	2	SK	1	0	7	6	1	0	0	0	7	0	0	1	4	0	1	0	1
3033							0	6	SK	1	0	18	5	7	6	0	0	12	0	0	2	0	0	3	0	3
3033		1.5				Circuit	0	2	SK	1	0	5	3	1	1	0	0	4	0	0	2	0	0	1	0	1
3033							0	2	SK	1	0	8	6	1	1	0	0	7	0	0	5	0	0	1	0	1
3033							0	2	SK	1	0	6	2	1	3	0	0	3	0	0	1	0	0	1	0	1
3033							0	14	SK,EX,OD	3	1	29	17	7	5	6	0	6	13	0	12	2	0	3	0	3
3033							0	1	SK	1	0	7	1	1	5	0	0	2	0	0	1	0	0	0	0	0
3033							0	6	SK,OD	2	1	11	6	4	1	0	0	2	7	0	3	1	1	1	0	2
3033							0	3	SK	1	0	10	6	2	2	0	0	5	0	0	3	3	0	0	0	0		Episode	LOD	R Area	# of Area	Mvmnt	Tot# Utter	T's Utt	Ss' Utt	N/A utt	Utt of EX	Utt of NK	Utt of SK	Utt of OD	Utt of PD	# of Qs	#of T's Ex	L1 Fdb	L2 Fdb	L3 Fdb	Tot# of Fdb
3033							0	6	SK	1	0	11	8	3	0	0	0	11	0	0	1	5	0	0	2	2	28	1.1	94	0	31	2	212	115	62	35	6	0	148	20	0	53	20	6	33	3	42
3033		2	0:45:15	0:54:07	Lecture,Explanation	Electric Energy,Motor	0	2	SK	1	0	33	18	1	14	0	0	19	0	0	2	16	0	0	0	0
3033							0	10	SK,OD	2	0	19	9	6	4	0	0	2	13	0	6	0	0	3	0	3
3033							0	2	SK	1	1	9	3	1	5	0	0	4	0	0	2	0	0	1	0	1
3033							0	2	SK	1	0	14	4	1	9	0	0	5	0	0	2	0	0	2	0	2
3033							0	2	SK,OD	2	1	3	2	1	0	0	0	3	2	0	1	0	0	1	0	1
3033							0	2	SK	1	1	16	6	1	9	0	0	7	0	0	2	0	0	4	0	4
3033							0	0	SK	1	0	9	8	0	1	0	0	8	0	0	1	7	0	0	0	0	7	1.2	20	0	9	3	103	50	11	42	0	0	48	15	0	16	23	0	11	0	11
3033	2 4/12/07 p3	1	0:17:13	0:20:24	Lecture before Lab	Electric Power	0	0	SK	1		20	20	0	0	0	0	20	0	0	0	20	0	0	0	0
3033							0	0	SK	1	0	10	2	0	8	3	0	0	0	0	2	0	0	0	0	0
3033							0	0	SK	1	0	14	0	0	14	0	0	0	0	0	0	0	0	0	0	0	3	2.1	0	0	3	0	44	22	0	22	3	0	20	0	0	2	20	0	0	0	0
3033	3 5/21/08	1	0:18:39	0:26:22	Lecture before a Lab	Electric current & motor	0	2	SK	1		8	2	1	5	0	0	3	0	0	1	0	1	0	0	1
3033							0	3	SK	1	0	10	3	2	5	0	0	5	0	0	2	0	1	0	0	1
3033							0	1	SK	1	0	5	1	1	3	0	0	2	0	0	1	0	0	0	0	0
3033							0	2	SK	1	0	3	2	1	0	0	0	3	0	0	1	0	1	0	0	1
3033							0	2	SK	1	0	6	2	1	3	0	0	3	0	0	1	0	1	0	0	1
3033							0	9	SK	1	0	19	7	5	7	0	0	12	0	0	1	0	0	4	2	6
3033							0	2	SK	1	0	7	1	2	4	0	0	3	0	0	1	0	0	0	0	0
3033							0	2	SK	1	0	3	2	1	0	0	0	3	0	0	1	0	1	0	0	1
3033							0	6	SK	1	0	7	4	3	0	0	0	7	0	0	1	0	3	0	0	3
3033							0	4	SK	1	0	6	3	3	0	0	0	6	0	0	1	0	0	2	0	2
3033							0	2	SK	1	0	3	2	1	0	0	0	3	0	0	1	0	1	0	0	1
3033							0	1	SK	1	0	4	1	1	2	0	0	2	0	0	1	0	0	0	0	0
3033							0	1	SK	1	0	2	1	1	0	0	0	2	0	0	1	0	0	0	0	0
3033							0	2	SK	1	0	4	3	1	0	0	0	3	0	0	1	0	1	1	0	2
3033							0	2	SK	1	0	3	2	1	0	0	0	3	0	0	1	0	1	0	0	1
3033							0	1	SK	1	0	9	1	1	7	0	0	2	0	0	1	0	0	0	0	0
3033							0	1	SK	1	0	3	1	1	1	0	0	2	0	0	1	0	0	0	0	0
3033							0	2	SK	1	0	8	3	1	4	0	0	4	0	0	1	0	1	1	0	2
3033							0	2	SK	1	0	3	2	1	0	0	0	3	0	0	1	0	1	0	0	1
3033							0	3	SK	1	0	16	14	2	0	0	0	16	0	0	0	12	1	1	0	2	20	3.1	50	0	20	0	129	57	31	41	0	0	87	0	0	20	12	14	9	2	25
3033	4 5/22/08	1	0:19:54	0:25:40	Review with Quick Poll, Classroom Responses	Speed vs. Frequency	QP	2	SK	1		6	3	1	2	0	0	2	0	0	1	0	2	0	0	2
3033							QP	2	SK	1	0	4	3	1	0	0	0	2	0	0	1	0	2	0	0	2
3033							QP	2	SK	1	0	3	2	1	0	0	0	1	0	0	1	0	1	0	0	1
3033							QP	2	SK	1	0	3	2	1	0	0	0	1	0	0	1	0	1	0	0	1
3033							QP	2	SK	1	0	3	2	1	0	0	0	1	0	0	1	0	1	0	0	1
3033							QP	2	SK	1	0	3	2	1	0	0	0	1	0	0	1	0	1	0	0	1
3033							QP	3	SK	1	0	4	2	2	0	0	0	1	0	0	1	0	1	0	0	1
3033							QP	2	SK	1	0	4	2	1	1	0	0	1	0	0	1	0	1	0	0	1
3033							QP	2	SK	1	0	3	2	1	0	0	0	1	0	0	1	0	1	0	0	1
3033							QP	2	SK	1	0	3	2	1	0	0	0	1	0	0	1	0	1	0	0	1
3033							QP	2	SK	1	0	3	2	1	0	0	0	1	0	0	1	0	1	0	0	1
3033							QP	3	SK	1	0	5	3	2	0	0	0	3	0	0	1	0	0	2	0	2
3033							QP	2	SK	1	0	4	2	1	1	0	0	1	0	0	1	0	1	0	0	1
3033							QP	2	SK	1	0	4	2	1	1	0	0	1	0	0	1	0	1	0	0	1
3033							QP	2	SK	1	0	6	3	1	2	0	0	1	0	0	1	0	2	0	0	2
3033							QP	2	SK	1	0	3	2	1	0	0	0	3	0	0	1	0	1	0	0	1
3033							QP	1	SK	1	0	7	1	1	5	0	0	2	0	0	1	0	0	0	0	0
3033							QP	1	SK	1	0	4	1	1	2	0	0	1	0	0	1	0	0	0	0	0
3033							QP	1	SK	1	0	4	1	1	2	0	0	1	0	0	1	0	0	0	0	0
3033							QP	1	SK	1	0	4	1	1	2	0	0	1	0	0	1	0	0	0	0	0
3033							QP	1	SK	1	0	4	1	1	2	0	0	1	0	0	1	0	0	0	0	0
3033							QP	1	SK	1	0	4	1	1	2	0	0	1	0	0	1	0	0	0	0	0
3033							QP	1	SK	1	0	5	1	1	3	0	0	1	0	0	1	0	0	0	0	0
3033							QP	2	SK	1	0	5	3	1	1	0	0	2	0	0	1	0	2	0	0	2
3033							QP	1	SK	1	0	15	14	1	0	0	0	13	0	0	1	13	0	0	0	0	25	4.1	44	0	25	0	113	60	27	26	0	0	45	0	0	25	13	20	2	0	22
3033	5 5/23/08	1	0:24:53	0:34:10	Review with QP, classroom responses	Speed vs. Frequency	QP	1	SK	1		5	1	1	3	0	0	1	0	0	1	0	0	0	0	0
3033							QP	2	SK	1	0	5	2	1	2	0	0	1	0	0	1	0	1	0	0	1
3033							QP	2	SK	1	0	3	2	1	0	0	0	1	0	0	1	0	1	0	0	1
3033							QP	2	SK	1	0	3	2	1	0	0	0	1	0	0	1	0	1	0	0	1
3033							QP	2	SK	1	0	3	2	1	0	0	0	1	0	0	1	0	1	0	0	1
3033							QP	2	SK	1	0	3	2	1	0	0	0	1	0	0	1	0	1	0	0	1
3033							QP	2	SK	1	0	3	2	1	0	0	0	1	0	0	1	0	1	0	0	1
3033							QP	2	SK	1	0	4	2	1	1	0	0	1	0	0	1	0	1	0	0	1
3033							QP	2	SK	1	0	6	2	1	3	0	0	1	0	0	1	0	1	0	0	1
3033							QP	2	SK	1	0	3	2	1	0	0	0	1	0	0	1	0	1	0	0	1
3033							QP	2	SK	1	0	3	2	1	0	0	0	1	0	0	1	0	1	0	0	1
3033							QP	2	SK	1	0	3	2	1	0	0	0	1	0	0	1	0	1	0	0	1
3033							QP	2	SK	1	0	3	2	1	0	0	0	1	0	0	1	0	1	0	0	1
3033							QP	2	SK	1	0	3	2	1	0	0	0	1	0	0	1	0	1	0	0	1
3033							QP	2	SK	1	0	3	2	1	0	0	0	1	0	0	1	0	1	0	0	1
3033							QP	3	SK	1	0	5	3	2	0	0	0	2	0	0	2	0	0	1	0	1
3033							QP	2	SK	1	0	3	2	1	0	0	0	1	0	0	1	0	1	0	0	1
3033							QP	2	SK	1	0	3	2	1	0	0	0	1	0	0	1	0	1	0	0	1
3033							QP	2	SK	1	0	3	2	1	0	0	0	1	0	0	1	0	1	0	0	1
3033							QP	2	SK	1	0	14	2	1	11	0	0	1	0	0	1	0	1	0	0	1			1
3033							QP	2	SK	1	0	13	1	1	11	0	0	1	0	0	1	0	0	0	0	0
3033							QP	2	SK	1	0	6	4	1	1	0	0	2	0	0	1	1	2	0	0	2
3033							QP	2	SK	1	0	3	2	1	0	0	0	1	0	0	1	0	1	0	0	1	26	5.1	51	0	26	0	128	69	27	32	0	0	44	0	0	27	16	25	1	0	26
3033							QP	2	SK	1	0	3	2	1	0	0	0	1	0	0	1	0	1	0	0	1
3033							QP	2	SK	1	0	5	4	1	0	0	0	3	0	0	1	0	3	0	0	3			LOD	R Area	# of Area	Mvmnt	Tot# Utter	T's Utt	Ss' Utt	N/A utt	Utt of EX	Utt of NK	Utt of SK	Utt of OD	Utt of PD	# of Qs	#of T's Ex	L1 Fdb	L2 Fdb	L3 Fdb	Tot# of Fdb
3033							QP	1	SK	1	0	17	16	1	0	0	0	15	0	0	1	15	0	0	0	0	109	Total	259	0	114	5	729	373	158	198	9	0	392	35	0	143	104	65	56	5	126
3050	1 2/26/07 p1	1.1	0:03:45	0:07:10	1.1 Review PS wit QP	Speed	QP	4	OD	1		11	5	3	3	0	0	7	0	0	2	1	0	2	0	2
3050							QP	10	OD	1	0	14	9	5	0	0	0	12	0	0	1	0	0	4	4	8
3050							QP	3	OD	1	0	9	4	5	0	0	0	7	0	0	1	0	0	2	1	3
3050							QP	2	OD	1	0	4	2	2	0	0	0	2	0	0	1	0	0	1	0	1
3050							QP	4	OD	1	0	6	3	3	0	0	0	4	0	0	1	0	0	1	1	2
3050							QP	3	OD	1	0	5	3	2	0	0	0	3	0	0	1	0	0	2	0	2
3050							QP	3	OD	1	0	3	2	1	0	0	0	3	0	0	1	0	0	0	1	1
3050	0:44:35	1.2	0:07:15	00:10:41	1.2 Review PS wit QP	Speed	QP	1	OD	1		14	5	1	8	0	0	0	6	0	3	2	0	0	0	0
3050							QP	2	OD	1	0	4	2	2	0	0	0	0	2	0	1	0	0	1	0	1
3050							QP	11	OD,SK	2	1	14	8	6	0	0	0	6	7	0	2	0	0	3	3	6
3050							QP	4	OD	1	0	8	5	3	0	0	0	0	6	0	1	0	0	3	1	4	#Dialog		LOD	R Area	# of Area	Mvmnt	Tot# Utter	T's Utt	Ss' Utt	N/A utt	Utt of EX	Utt of NK	Utt of SK	Utt of OD	Utt of PD	# of Qs	#of T's Ex	L1 Fdb	L2 Fdb	L3 Fdb	Tot# of Fdb
3050							QP	3	OD	1	0	6	4	2	0	0	0	0	4	0	2	0	0	2	0	2	12	1.1	50	0	13	1	98	52	35	11	0	0	44	25	0	17	3	0	21	11	32
3050		2	0:11:39	00:18:05	Lecture	Complex Motion, Distance Graph	0	4	OD	1		14	12	2	0	0	0	0	13	1	2	9	0	1	0	1
3050							0	2	OD	1	0	10	9	1	0	0	0	0	10	0	1	6	0	1	1	2
3050							0	3	OD	1	0	9	7	2	0	0	0	0	2	0	1	5	0	0	1	1
3050							0	2	OD	1	0	8	7	1	0	0	0	0	7	2	1	5	0	1	0	1
3050							0	2	OD,SK,PD	3	1	15	14	1	0	0	0	3	15	1	1	12	0	1	0	1
3050							0	4	OD,PD	2	1	8	5	3	0	0	0	0	3	5	1	0	0	2	2	4
3050							0	11	OD,PD	2	0	20	17	3	0	0	0	0	6	17	2	8	0	2	5	7
3050							0	7	OD,PD	2	0	11	6	5	0	0	0	0	6	5	3	2	0	0	1	1
3050							0	5	OD,PD	2	0	8	4	4	0	0	0	0	2	5	2	0	0	2	0	2
3050							0	4	OD,PD	2	0	8	6	2	0	0	0	0	2	6	1	3	0	1	1	2	10	1.2	44	0	17	2	111	87	24	0	0	0	3	66	42	15	50	0	11	11	22
3050		3.1	0:23:32	00:25:58	1.1,1.2,1.3 Lecture, Review After demonstration	Complex Motion, Distance Graph	AC	4	OD	1	0	11	9	2	0	0	0	0	12	0	4	3	0	2	0	2
3050							AC	6	OD,PD	2	1	9	4	5	0	0	0	0	2	7	1	0	0	1	2	3
3050							AC	8	OD,PD	2	0	17	12	5	0	0	0	0	3	13	4	4	0	3	1	4
3050		3.2	0:25:28	0:27:20			AC	5	OD,PD	2	0	10	8	2	0	0	0	0	6	4	1	5	0	2	0	2
3050							AC	10	OD,PD	2	0	10	5	5	0	0	0	0	0	10	1	0	0	3	1	4
3050							AC	5	OD,PD	2	0	6	4	2	0	0	0	0	2	3	1	0	0	1	2	3
3050		3.3	0:27:53	0:29:44			AC	6	OD	1	1	10	7	3	0	0	0	0	9	0	1	2	0	2	2	4
3050							AC	2	OD	1	0	4	2	2	0	0	0	0	4	0	1	0	0	1	0	1
3050							AC	2	OD	1	0	6	4	2	0	0	0	0	6	0	1	2	0	1	0	1
3050							AC	4	OD	1	0	6	4	2	0	0	0	0	6	0	1	0	0	2	1	3	10	1.3	52	0	15	2	89	59	30	0	0	0	0	50	37	16	16	0	18	9	27
3050	2 2/26/07 p3	1.1	0:05:30	0:06:49	Lecture, Review PS, 2&3 minutes waiting after Q1	Formula of Speed	QP	4	SK	1	1	6	4	2	0	0	0	5	0	0	2	0	0	1	1	2
3050							QP	9	SK	1	0	12	7	5	0	0	0	10	0	0	4	0	0	1	2	3
3050							QP	3	SK	1	0	6	4	2	0	0	0	4	0	0	1	0	0	1	2	3
3050							QP	2	SK	1	0	5	2	3	0	0	0	3	0	0	1	0	0	0	1	1
3050							QP	2	SK	1	0	4	2	2	0	0	0	2	0	0	1	0	0	0	1	1
3050							QP	3	SK	1	0	5	3	2	0	0	0	3	0	0	1	0	0	1	1	2
3050							QP	5	SK	1	0	7	4	3	0	0	0	5	0	0	1	0	0	1	2	3
3050							QP	7	SK	1	0	8	5	3	0	0	0	7	0	0	1	0	0	1	3	4
3050	0:42:14	1.2	0:09:20	0:10:47		Calculating Average Speed	QP	1	OD	1	1	11	4	1	6	0	0	0	2	0	2	2	0	0	0	0
3050							QP	3	OD,SK	2	1	7	4	3	0	0	0	5	0	0	3	0	0	1	0	1
3050							QP	2	OD	1	1	4	2	2	0	0	0	0	2	0	2	0	0	0	0	0
3050							QP	5	OD,SK	2	1	6	3	3	0	0	0	3	3	0	2	1	0	0	0	0
3050							QP	2	OD	1	1	4	2	2	0	0	0	0	2	0	1	0	0	0	1	1
3050							QP	3	OD	1	0	6	4	2	0	0	0	0	4	0	1	0	0	2	1	3
3050							QP	3	OD	1	0	5	3	2	0	0	0	0	3	0	1	0	0	1	1	2
3050							QP	7	OD	1	0	9	5	4	0	0	0	0	8	0	1	1	0	2	1	3	16	2.1	61	0	18	6	105	58	41	6	0	0	47	24	0	25	4	0	12	17	29
3050		2	00:11:25	00:17:42	Lecture, Eplanation	Complex Motion, Distance Graph	0	0	OD	1	0	8	8	0	0	0	0	0	8	0	0	8	0	0	0	0
3050							0	2	OD	1	0	10	9	1	0	0	0	0	10	0	1	7	0	1	0	1
3050							0	4	SK,OD	2	1	14	11	2	1	0	0	5	8	0	3	6	0	2	0	2
3050							0	2	OD	1	0	7	6	1	0	0	0	0	7	0	1	4	0	1	0	1
3050							0	1	OD	1	0	12	11	1	0	0	0	0	12	0	1	10	0	0	0	0
3050							0	2	OD,PD	2	0	10	8	1	1	0	0	0	4	6	2	6	0	0	0	0
3050							0	6	PD	1	0	7	2	5	0	0	0	0	0	10	1	1	0	0	0	0
3050							0	8	OD,PD	2	1	17	12	5	0	0	0	0	4	10	4	3	0	2	3	5
3050							0	4	OD,PD	2	0	11	9	2	0	0	0	0	1	9	2	4	0	2	1	3
3050							0	2	OD	2	1	13	7	3	3	0	0	0	0	9	1	6	0	0	0	0	10	2.2	31	0	15	3	109	83	21	5	0	0	5	54	44	16	55	0	8	4	12
3050	3 2/27/07 p1	1	0:16:03	0:20:56	Review PS with LC	Complex Motion, Position Graph	LC	3	SK,EX,OD,PD	4	1	24	19	2	3	5	0	6	7	2	1	17	0	1	0	1
3050							LC	9	SK,PD	2	1	12	8	4	0	0	0	5	0	7	2	1	0	2	3	5
3050							LC	10	PD,NK	2	1	19	13	6	0	0	6	0	0	11	4	4	0	4	1	5
3050							LC	6	OD	1	1	10	6	4	0	0	0	0	9	0	2	1	0	2	1	3
3050							LC	4	PD,SK	2	1	11	8	3	0	0	0	4	0	7	4	3	0	1	0	1	5	3.1	32	0	11	5	76	54	19	3	5	6	15	16	27	13	26	0	10	5	15
3050	0:54:15	2.1	0:38:38	0:51:53	Review after Lab	Complex Motion, Position Graph	QP	0	OD	1	1	9	1	0	8	0	0	0	1	0	0	1	0	0	0	0
3050							QP	9	OD	1	0	27	10	11	6	0	0	0	22	0	4	3	0	2	1	3
3050							QP	4	OD	1	0	11	4	4	3	0	0	0	8	0	1	0	0	1	2	3
3050							QP	6	PD	1	1	11	6	5	0	0	0	0	0	11	3	1	0	1	1	2
3050							QP	5	PD	1	0	7	4	3	0	0	0	0	0	7	2	0	0	1	1	2
3050							QP	2	PD	1	0	3	2	1	0	0	0	0	0	3	1	0	0	1	0	1
3050		2.2					QP	7	OD	1	1	20	8	7	5	0	0	0	15	0	3	2	0	2	1	3
3050							QP	2	OD	1	0	5	4	1	0	0	0	0	5	0	1	2	0	1	0	1
3050							QP	3	OD	1	0	6	3	3	0	0	0	0	6	0	1	0	0	1	1	2
3050		2.3					QP	3	OD	1	0	27	8	2	17	0	0	0	10	0	4	3	0	1	0	1
3050							QP	8	OD,PD	2	1	12	8	4	0	0	0	0	6	7	0	1	0	4	3	7	11	3.2	49	0	12	4	138	58	41	39	0	0	0	73	28	20	13	0	15	10	25
3050	4 2/27/07 p3	1	0:10:30	0:17:56	Review after Lab	Complex Motion, Position Graph	LC	3	OD	1	0	6	3	3	0	0	0	5	0	0	1	1	0	1	0	1
3050							LC	4	SK,PD	2	0	7	4	3	0	0	0	0	0	3	3	0	0	1	0	1
3050							LC	2	OD,PD,EX	3	1	16	14	2	0	2	0	0	11	2	0	13	0	1	0	1
3050							LC	4	OD,PD,NK	3	1	11	8	3	0	0	2	0	5	6	1	6	0	1	0	1
3050							LC	5	OD,PD	2	1	11	8	3	0	0	0	0	8	1	2	3	0	3	0	3
3050							LC	0	OD	1	1	3	2	1	0	0	0	0	2	0	0	2	0	0	0	0
3050							LC	3	OD	1	0	5	3	2	0	0	0	0	4	0	2	0	0	1	0	1
3050							LC	2	PD	1	1	3	1	2	0	0	0	0	0	2	1	0	0	0	0	0					0.612447
3050							LC	0	OD,PD	2	1	7	6	1	0	0	0	2	3	1	0	6	0	0	0	0				1	1.3956
3050							LC	3	OD,PD	2	0	14	6	3	5	0	0	0	1	7	1	4	0	1	0	1
3050							LC	5	OD,PD	2	0	15	10	2	3	0	0	0	4	7	2	5	0	3	0	3	11	4.1	31	0	20	6	98	65	25	8	2	2	7	38	29	13	40	0	12	0	12
3050		2	0:34:05	0:41:20	Review after Lab	Complex Motion, Position Graph	QP	4	OD	1	0	25	9	5	11	0	0	0	12	0	7	1	0	1	0	1
3050							QP	3	OD	1	0	10	7	3	0	0	0	0	8	0	1	3	0	2	1	3	6	4.2	28	0	6	2	94	42	27	25	0	0	0	27	29	21	7	0	12	2	14
3050							QP	4	PD	1	1	18	8	3	7	0	0	0	0	9	3	3	0	2	0	2
3050							QP	5	PD	1	0	9	5	4	0	0	0	0	0	7	3	0	0	2	0	2																1.20513
3050							QP	7	PD	1	0	22	8	7	7	0	0	0	0	13	5	0	0	3	0	3			LOD	R Area	# of Area	Mvmnt	Tot# Utter	T's Utt	Ss' Utt	N/A utt	Utt of EX	Utt of NK	Utt of SK	Utt of OD	Utt of PD	# of Qs	#of T's Ex	L1 Fdb	L2 Fdb	L3 Fdb	Tot# of Fdb
3050							QP	5	OD	1	1	10	5	5	0	0	0	0	7	0	2	0	0	2	1	3	91	Total	378	0	127	31	918	558	263	97	7	8	121	373	236	156	214	0	119	69	188
3064	1 2/21/07 p7	1.1	0:01:23	0:05:20	Review Before Lab	Acid & Bases	0	4	SK	1		12	5	4	3	0	0	9	0	0	2	1	0	2	0	2
3064							0	6	SK,EK	2	1	9	6	3	0	8	0	1	0	0	2	0	0	4	0	4
3064							0	3	SK,EK	2	0	6	4	2	0	4	0	2	0	0	1	2	0	1	0	1
3064							0	2	SK	1	1	7	5	1	1	0	0	6	0	0	2	2	0	1	0	1
3064							0	2	SK	1	0	3	2	1	0	0	0	3	0	0	1	0	0	1	0	1
3064							0	4	SK	1	0	7	5	2	0	0	0	7	0	0	2	1	0	2	0	2
3064							0	2	SK	1	0	3	2	1	0	0	0	3	0	0	1	0	0	1	0	1
3064							0	6	SK	1	0	10	6	4	0	0	0	8	0	0	2	2	0	2	0	2
3064							0	3	SK	1	0	6	4	2	0	0	0	5	0	0	1	1	0	1	1	2
3064							0	2	SK	1	0	4	3	1	0	0	0	4	0	0	1	1	0	1	0	1
3064							0	2	SK	1	0	4	3	1	0	0	0	5	0	0	1	1	0	1	0	1
3064							0	2	SK	1	0	7	6	1	0	0	0	6	0	0	1	4	0	1	0	1
3064							0	2	SK	1	0	5	4	1	0	0	0	5	0	0	2	2	0	0	0	0
3064	0:28:21	1.2	0:05:20	0:07:59		PH	0	4	SK	1	0	10	5	2	3	0	0	7	0	0	2	0	0	2	1	3
3064							0	2	SK	1	0	4	3	1	0	0	0	4	0	0	1	1	0	1	0	1
3064							0	9	SK	1	0	18	11	6	1	0	0	17	0	0	3	1	0	4	3	7
3064							0	4	SK	1	0	12	9	3	0	0	0	13	0	0	3	4	0	2	0	2		Eiposde	LOD	R Area	# of Area	Mvmnt	Tot# Utter	T's Utt	Ss' Utt	N/A utt	Utt of EX	Utt of NK	Utt of SK	Utt of OD	Utt of PD	# of Qs	#of T's Ex	L1 Fdb	L2 Fdb	L3 Fdb	Tot# of Fdb
3064							0	0	SK	1	0	11	11	0	0	0	0	11	0	0	0	11	0	0	0	0	18	1.1	59	0	20	2	138	94	36	8	12	0	116	0	0	28	34	0	27	5	32
3064		2	0:19:38	0:25:26	Lab, Guessing&Measuring together	PH	AC	7	OD	1		28	11	8	9	0	0	0	16	0	9	0	0	2	0	2
3064							AC	5	OD	1	0	21	10	3	8	0	0	0	12	0	8	0	0	2	0	2
3064							AC	8	OD	1	0	12	5	6	1	0	0	0	12	0	4	0	0	1	0	1	3	1.2	20	0	3	0	61	26	17	18	0	0	0	40	0	21	0	0	5	0	5
3064	2 4/7/08 p5	1.1	0:10:40	0:13:50	Lecture, Review after Lab	Speed & Velocity	0	3	SK	1	1	11	8	3	0	0	0	11	0	0	2	4	0	2	0	2
3064							0	10	SK	1	0	17	12	5	0	0	0	17	0	0	7	0	0	5	0	5
3064							0	2	SK	1	0	6	5	1	0	0	0	6	0	0	2	2	0	1	0	1
3064							0	2	OD	1	1	6	4	2	0	0	0	0	0	6	3	0	0	1	0	1
3064							0	2	OD	1	0	3	2	1	0	0	0	0	0	3	1	0	0	1	0	1
3064							0	2	OD	1	0	9	7	1	1	0	0	0	0	8	1	5	0	0	1	1
3064							0	6	OD	1	0	15	12	3	0	0	0	0	0	15	4	5	0	3	0	3
3064							0	4	OD	1	0	10	7	3	0	0	0	0	0	10	3	2	0	2	0	2
3064	0:44:42	1.2	0:15:32	0:21:34	Review after Lab	Speed & Velocity Motion Graph	AC	2	PD	1	1	23	6	2	15	0	0	0	0	8	3	1	0	2	0	2
3064							AC	2	PD	1	0	24	4	2	18	0	0	0	0	5	3	0	0	1	0	1
3064							AC	2	SK	1	1	5	3	2	0	0	0	5	0	0	2	0	0	1	0	1
3064							AC	2	PD	1	1	19	6	1	12	0	0	0	0	6	3	2	0	1	0	1
3064							AC	2	PD	1	0	12	9	2	1	0	0	0	0	10	2	6	0	1	0	1
3064							AC	2	PD,EX	2	1	9	8	1	0	4	0	0	0	4	1	6	0	1	0	1
3064							AC	2	PD	1	1	19	5	1	13	0	0	0	0	5	3	1	0	1	0	1
3064							AC	6	PD,EX	2	1	16	12	4	0	15	0	0	0	0	3	6	0	3	0	3
3064		1.3	0:22:01	0:26:35	Review after Lab	Acceleration,Velocity vs. Time Graph	AC	6	OD,SK	2	1	13	9	4	0	0	0	4	9	0	3	3	0	2	1	3
3064							AC	4	SK,PD	2	1	7	5	2	0	0	0	6	0	1	1	2	0	2	0	2
3064							AC	2	PD	1	1	8	7	1	0	0	0	0	0	8	2	4	0	1	0	1
3064							AC	4	PD	1	0	8	6	2	0	0	0	0	0	7	1	3	0	2	0	2
3064							AC	4	PD	1	0	5	3	2	0	0	0	0	0	5	1	0	0	2	0	2
3064							AC	2	PD	1	0	6	5	1	0	0	0	0	0	5	2	2	0	1	0	1
3064							AC	2	PD	1	0	20	5	2	13	0	0	0	0	7	2	2	0	1	0	1
3064							AC	2	PD	1	0	14	5	1	8	0	0	0	0	6	2	2	0	1	0	1	24	2.1	77	0	28	11	285	155	49	81	19	0	49	9	119	57	58	0	38	2	40
3064		2.1	0:28:18	0:32:38	Lecture, PS review	Velocity, Acceleration	0	4	SK	1	1	8	6	2	0	0	0	8	0	0	3	1	0	2	0	2
3064							0	6	SK,OD	2	1	7	4	3	0	0	0	7	0	0	1	1	0	2	0	2
3064							0	2	SK,OD	2	0	17	5	1	11	0	0	3	3	0	3	1	0	1	0	1
3064							0	7	OD	1	1	12	8	4	0	0	0	0	15	0	4	1	0	3	0	3
3064							QP	2	OD,PD	2	1	15	5	4	6	0	0	0	1	8	3	1	0	1	0	1
3064							QP	6	PD	1	1	13	8	5	0	0	0	0	0	13	3	1	0	3	1	4
3064		2.2	0:32:51	00:36:05			0	9	SK	1		17	11	6	0	0	0	17	0	0	4	2	0	3	2	5
3064							0	0	SK	1	0	8	2	0	6	0	0	3	0	0	1	1	0	0	0	0
3064							0	12	SK,OD,PD	2	1	27	18	7	2	0	0	1	13	11	7	5	0	5	1	6	9	2.2	48	0	13	6	124	67	32	25	0	0	39	32	32	29	14	0	20	4	24
3064	3 4/7/08 P8	1.1	0:10:57	0:22:07	Lecture, Review after Lab	Velocity, Motion Graph	AC	6	SK,PD	2	0	18	9	3	6	0	0	9	0	2	2	3	0	3	1	4
3064							AC	2	PD,SK	2	1	7	5	1	1	0	0	3	0	3	2	3	0	0	0	0
3064							AC	11	OD,SK	2	1	21	13	8	0	0	0	10	0	15	7	1	0	4	1	5
3064							AC	7	PD	1	1	16	12	4	0	0	0	0	11	9	5	4	0	3	0	3
3064							AC	4	PD	1	0	10	7	3	0	0	0	0	1	10	3	2	0	2	0	2
3064							AC	2	PD	1	0	5	2	1	2	0	0	0	0	3	1	0	0	1	0	1
3064							AC	11	PD	1	0	26	13	6	7	0	0	0	0	19	7	2	0	4	0	4
3064							AC	2	PD	1	0	4	2	1	1	0	0	0	0	4	1	0	0	1	0	1
3064							AC	6	PD	1	0	22	6	4	12	0	0	0	0	10	3	2	0	1	0	1
3064							AC	3	PD	1	0	6	4	2	0	0	0	0	0	6	2	1	0	1	0	1
3064							AC	3	PD	1	0	17	6	1	10	0	0	0	0	7	3	2	0	1	0	1
3064							AC	2	PD	1	0	4	3	1	0	0	0	0	0	4	1	1	0	1	0	1
3064	0:49:33	1.2	0:22:07	0:27:22	Lecture, Review after Lab	Acceleration,Velocity vs. Time Graph	AC	9	SK,OD,PD	3	1	15	11	4	0	0	0	14	2	1	4	3	0	4	0	4
3064							AC	12	SK,OD,PD	3	1	27	20	7	0	0	0	2	24	1	11	3	0	6	0	6
3064							AC	3	OD,PD	2	0	9	5	2	2	0	0	0	3	4	2	2	0	1	0	1
3064							AC	2	PD	1	1	6	5	1	0	0	0	0	0	5	1	3	0	1	0	1
3064							AC	2	PD	1	0	3	2	1	0	0	0	0	0	3	1	0	0	1	0	1	17	3.1	87	0	25	6	216	125	50	41	0	0	38	41	106	56	32	0	35	2	37
3064		2.1	0:30:22	00:35:56	Review PS	Velocity, Distance	0	5	SK	1	1	7	5	2	0	0	0	7	0	0	2	1	0	2	0	2
3064							0	8	SK	1	0	17	6	5	6	0	0	11	21	0	2	0	0	4	0	4
3064							0	12	SK,OD	2	1	29	16	8	5	0	0	0	0	0	8	2	0	5	1	6
3064							QP	4	PD	1	1	24	9	2	13	0	0	0	0	11	2	4	0	3	0	3
3064							QP	4	SK	1	1	5	3	2	0	0	0	5	0	0	2	0	0	1	0	1
3064							QP	10	SK	1	0	16	9	7	0	0	0	16	0	0	1	3	0	2	3	5
3064							QP	2	SK	1	0	6	5	1	0	0	0	5	0	0	2	2	0	1	0	1
3064							QP	6	SK,OD	2	1	11	5	3	3	0	0	7	0	0	3	1	0	0	1	1
3064		2.2	0:35:56	0:39:23	Review PS	Acceleration	0	7	OD	1	1	14	9	4	1	0	0	0	12	0	2	4	0	2	1	3
3064							QP	5	OD,PD	2	1	28	5	4	19	0	0	0	5	4	1	1	0	3	0	3
3064							QP	12	PD	1	1	28	16	8	4	0	0	0	0	21	2	5	0	5	4	9	11	3.2	75	0	14	8	185	88	46	51	0	0	51	38	36	27	23	0	28	10	38
3064	4 4/8/08 P5	1	0:26:19	0:27:27	Review before Quiz	Graph, Distance vs. Time	0	5	SK	1	1	12	9	2	1	0	0	11	0	0	3	4	0	2	0	2
3064							0	2	OD	1	1	6	5	1	0	0	0	0	6	0	1	3	0	1	0	1	2	4.1	7	0	2	2	18	14	3	1	0	0	11	6	0	4	7	0	3	0	3
3064		2	0:44:28	0:46:21	Review after Quiz	Graph, Distance vs. Time	QP	2	OD	1	0	7	4	3	0	0	0	0	5	0	1	2	0	1	0	1
3064							QP	2	SK	1	1	6	2	2	2	0	0	3	0	0	1	0	0	1	0	1
3064							QP	2	SK	1	0	4	2	2	0	0	0	3	0	0	1	0	0	1	0	1
3064							QP	2	SK	1	0	12	6	2	4	0	0	7	0	0	1	3	0	2	0	2
3064							QP	1	SK	1	0	2	1	1	0	0	0	1	0	0	0	0	0	1	0	1
3064							QP	2	SK	1	0	5	3	1	1	0	0	3	0	0	1	1	0	1	0	1
3064							QP	1	SK	1	0	3	1	2	0	0	0	2	0	0	0	0	0	1	0	1	7	4.2	12	0	7	1	39	19	13	7	0	0	19	5	0	5	6	0	8	0	8
3064	5 4/8/08 P8	1	0:26:43	0:27:39	Review before Quiz	Graph, Distance vs. Time	0	2	OD	1	1	7	5	1	1	0	0	0	5	0	1	3	0	1	0	1
3064							0	2	SK	1	1	6	5	1	0	0	0	3	2	1	1	3	0	1	0	1
3064							0	3	PD	1	1	5	3	2	0	0	0	2	2	0	0	2	0	0	1	1	3	5.1	7	0	3	3	18	13	4	1	0	0	5	9	1	2	8	0	2	1	3
3064	0:45:45	2	0:41:53	0:45:40	Review after Quiz	Graph, Distance vs. Time	QP	2	OD	1	1	9	4	2	3	0	0	0	6	0	1	2	0	1	0	1
3064							QP	2	SK	1	1	4	2	2	0	0	0	3	0	0	1	0	0	1	0	1
3064							QP	2	SK	1	0	4	2	2	0	0	0	3	0	0	1	0	0	1	0	1				0.448943
3064							QP	4	SK	1	0	10	7	3	0	0	0	9	0	0	2	2	0	3	0	3			nrc	1.20192		0.445545
3064							QP	1	SK	1	0	5	1	1	3	0	0	0	0	0	0	0	0	1	0	1
3064							QP	2	OD	1	1	7	4	2	1	0	0	0	5	0	1	2	0	1	0	1	10	5.2	21	0	10	6	68	33	21	14	0	0	22	22	0	10	11	0	12	0	12
3064							QP	2	SK	1	1	7	3	2	2	0	0	4	0	0	1	1	0	1	0	1
3064							QP	2	OD	1	1	6	3	2	1	0	0	0	4	0	1	1	0	1	0	1																0.845188
3064							QP	2	OD	1	0	12	5	3	4	0	0	0	7	0	1	3	0	1	0	1	#Dialog		LOD	R Area	# of Area	Mvmnt	Tot# Utter	T's Utt	Ss' Utt	N/A utt	Utt of EX	Utt of NK	Utt of SK	Utt of OD	Utt of PD	# of Qs	#of T's Ex	L1 Fdb	L2 Fdb	L3 Fdb	Tot# of Fdb
3064							QP	2	SK	1	1	4	2	2	0	0	0	3	0	0	1	0	0	1	0	1	104	Total	413	0	125	45	1152	634	271	247	31	0	350	202	294	239	193	0	178	24	202
3073	1 3/1/07 p6	1	0:18:45	0:22:30	Review after Quiz	Wave, Graph	QP	6	OD	1		14	8	5	1	0	0	0	13	0	1	1	0	5	1	6
3073							QP	4	OD,PD	2	1	12	8	4	0	0	0	0	9	3	2	2	0	4	0	4
3073							QP	2	OD,PD	2	0	10	6	1	3	0	0	0	6	1	1	3	0	2	0	2
3073							QP	2	OD	1	1	5	4	1	0	0	0	0	5	0	2	0	0	2	0	2		Episode	LOD	R Area	# of Area	Mvmnt	Tot# Utter	T's Utt	Ss' Utt	N/A utt	Utt of EX	Utt of NK	Utt of SK	Utt of OD	Utt of PD	# of Qs	#of T's Ex	L1 Fdb	L2 Fdb	L3 Fdb	Tot# of Fdb
3073							QP	8	OD,PD	2	1	18	13	4	1	0	0	0	13	2	2	6	0	5	0	5	5	1.1	22	0	8	3	59	39	15	5	0	0	0	46	6	8	12	0	18	1	19
3073	2 3/1/07 p7	1	0:15:54	0:21:20	Review after Quiz	Wave, Graph	QP	4	OD	1	1	10	7	2	1	0	0	0	9	0	1	3	0	3	0	3
3073							QP	4	OD	1	0	16	11	3	2	0	0	0	14	0	4	3	0	4	0	4
3073							QP	6	OD	1	0	18	14	3	1	0	0	0	16	0	3	5	0	6	0	6
3073							QP	6	OD	1	0	16	9	3	4	0	0	0	12	0	2	4	0	3	0	3	4	2.1	20	0	4	1	60	41	11	8	0	0	0	51	0	10	15	0	16	0	16
3073	3 3/2/07 p1	1.1	0:36:57	0:43:56	Review after Lab	Wave, phase, frequency...	AC	3	OD,SK	2	1	52	8	3	41	0	0	2	9	0	2	3	0	3	0	3
3073							AC	2	OD	1	1	23	4	2	17	0	0	0	6	0	2	0	0	2	0	2
3073							AC	3	PD	1	1	14	5	2	7	0	0	0	0	7	2	1	0	2	0	2
3073		1.2	0:43:57	0:52:16			AC	7	PD	1	0	23	8	3	12	0	0	0	0	11	4	2	0	2	0	2
3073							AC	2	PD	1	0	4	2	1	1	0	0	0	0	3	1	0	0	1	0	1
3073							AC	4	OD	1	1	33	7	2	24	0	0	0	8	0	2	3	0	2	0	2
3073							AC	4	OD	1	0	27	9	3	15	0	0	0	12	0	3	3	0	3	0	3
3073							AC	4	PD	1	1	20	7	3	10	0	0	0	0	9	3	3	0	1	0	1	8	3.1	29	0	9	5	196	50	19	127	0	0	2	35	30	19	15	0	16	0	16
3073	4 3/2/07 p4	1.1	0:27:21	0:37:43	Review after Lab	Wave, phase, frequency...	AC	3	OD	1	1	18	3	2	13	0	0	0	5	0	1	0	0	2	0	2
3073							AC	3	OD	1	0	21	4	2	15	0	0	0	5	0	3	0	0	1	0	1
3073							AC	5	PD	1	1	36	7	3	26	0	0	0	0	10	4	1	0	1	1	2
3073							AC	6	PD	1	0	30	11	5	14	0	0	0	0	16	4	5	0	1	1	2				0.40161
3073	0:49:34	1.2	0:38:40	0:47:27			AC	2	OD	1	0	25	5	2	18	0	0	0	7	0	3	1	0	1	0	1			NRC	1.19355
3073							AC	3	OD	1	0	13	5	3	5	0	0	0	8	0	3	1	0	1	0	1
3073							AC	2	OD	1	0	4	3	1	0	0	0	0	4	0	1	1	0	1	0	1
3073							AC	3	PD	1	1	29	18	2	9	0	0	0	0	20	7	11	0	0	0	0	8	4.1	27	0	8	3	176	56	20	100	0	0	0	29	46	26	20	0	8	2	10
3073	5 3/2/07 p6	1	0:31:49	0:45:40	Review after Lab	Wave, phase, frequency, inferences	AC	4	OD	1	1	34	6	3	25	0	0	0	9	0	3	0	0	3	0	3
3073							AC	5	OD	1	0	10	5	3	2	0	0	0	8	0	2	0	0	2	1	3
3073							AC	4	OD	1	0	28	11	3	14	0	0	0	14	0	5	4	0	2	0	2	6	5.1	26	0	8	2	173	58	23	92	0	0	0	46	36	21	20	0	15	2	17
3073							AC	2	OD	1	0	16	5	1	10	0	0	0	6	0	2	2	0	1	0	1
3073							AC	7	OD,PD	2	1	38	12	10	16	0	0	0	5	16	4	4	0	4	0	4	#Dialog		LOD	R Area	# of Area	Mvmnt	Tot# Utter	T's Utt	Ss' Utt	N/A utt	Utt of EX	Utt of NK	Utt of SK	Utt of OD	Utt of PD	# of Qs	#of T's Ex	L1 Fdb	L2 Fdb	L3 Fdb	Tot# of Fdb
3073							AC	4	OD,PD	2	0	47	19	3	25	0	0	0	4	20	5	10	0	3	1	4	31	Total	124	0	37	14	664	244	88	332	0	0	2	207	118	84	82	0	73	5	78
							SD	2.82723		0.50467	0.469451	7.83725	4.13175	1.85945	4.89057	1.27422	0.318383	3.80491	4.55346	3.86601	1.8095	2.81925	0.466603	1.29994	0.726354	1.57666
							Sum	1451		489	122	4054	2191	930	933	84	8	1115	989	701	779	690	70	527	125	722
							Average	3.68274		1.24112	0.326203	10.2893	5.56091	2.36041	2.36802	0.213198	0.0203046	2.82995	2.51015	1.77919	1.97716	1.75127	0.177665	1.33756	0.317259	1.83249
																							0.0969529	0.729917	0.17313
																											#Dia	#ofEpisodes	AverageLOD	MRC%	NRC
						Total	Ann	277	0	86	27	591	382	150	59	37	0	250	172	53	157	97	5	101	22	128	59	9	4.69492	0.457627	1.45763
							Ben	259	0	114	5	729	373	158	198	9	0	392	35	0	143	104	65	56	5	126	109	6	2.37615	0.0458716	1.04587
							Cory	378	0	127	31	918	558	263	97	7	8	121	373	236	156	214	0	119	69	188	91	9	4.15385	0.340659	1.3956
							Daisy	413	0	125	45	1152	634	271	247	31	0	350	202	294	239	193	0	178	24	202	104	10	3.97115	0.432692	1.20192
							Eva	124	0	37	14	664	244	88	332	0	0	2	207	118	84	82	0	73	5	78	31	5	4	0.451613	1.19355
								1451	0	489	122	4054	2191	930	933	84	8	1115	989	701	779	690	70	527	125	722	394	39	3.68274	0.309645	1.24112
																					ReaU_Sum	Ex/tot	NK/tot	SK/Tot	OD/Tot	PD/Tot
																37	0	250	172	53	512	7.22656	0	48.8281	33.5938	10.3516
																9	0	392	35	0	436	2.06422	0	89.9083	8.02752	0
																7	8	121	373	236	745	0.939597	1.07383	16.2416	50.0671	31.6779
																31	0	350	202	294	877	3.53478	0	39.9088	23.0331	33.5234
																0	0	2	207	118	327	0	0	0.611621	63.3028	36.0856
																84	8	1115	989	701	2897	2.89955	0.276148	38.4881	34.1388	24.1974

[truncated: 13 more sheets: RQ2_Ann, RQ2_Ben, RQ2_Cory, RQ2_Daisy, RQ2_Eva, RQ2Comp1, RQ2comp2, RQ3_Compare, R3compare2, RQ3Com3, RQ3com4, RQ3comp5, RQ3comp6]
